# Supplementary material for: Subcellular Distribution of Mitochondrial Ribosomal RNA in the Mouse Oocyte and Zygote
Source: PLoS One. 2007 Nov 28;2(11):e1241. doi: 10.1371/journal.pone.0001241 (PMC2082410; doi:10.1371/journal.pone.0001241)
Supplement: Table S1 — Mean size and size difference of paired 2-cell stage blastomeres. This table is the raw data set to Figure 5C. Late pronuclei stage zygotes (around E0.75) were cultured for 24 hours in presence of either 200 µg/mL of chloramphenicol (CP200) or 1% of DMSO as vehicle control (vehicle). The cleaved 2-cell conceptuses were selected, fixed and photographed. Outlines of each blastomere are traced on the microphotographs then converted to the areas using ImageJ software. Pair values of the area are processed to calculate “Mean size of paired blastomeres (Mean Size)” and “Size difference between paired blastomeres (Size Diff.)” and presented. Unit: µm2 (0.02 MB XLS) [file pone.0001241.s003.xls]

## Sheet: Sheet1
	Mean Size	Size Diff.
vehicle	1174.62	26.828
	1227.45	19.978
	1145.49	31.736
	1198.7	18.448
	1153.92	58.396
	1283.54	108.564
	1171.61	127.541
	1158.27	39.901
	1147.31	175
	1414.47	202.854
	1210.66	70.978
	1233.29	166.777
	1271.77	51.033
	1132.87	28.05
CP 200	1084.04	119.62
	1290.33	84.186
	1094.89	17.29
	1328.67	138.565
	1292.55	221.291
	1286.19	313.846
	1226.28	227.524
	1168.42	152.243
	1096.02	183.386
	1058.39	417.469
	1191.81	30.531
	1193.43	189.912
	1282.72	254.379
	1005.92	194.015
	1180.2	260.51
	1248.34	34.98
	1394.43	328.736
	1267.53	188.262
	1146.41	24.281
	1071.26	166.744
	1144.12	32.31
	1225.97	57.543
	1129.94	122.4
	1424.25	47.232
	1082.59	113.198
	1058.06	15.165
	1151.58	179.093
	1115.25	449.47
	1158.65	88.927
	1144.13	50.211
	1140.9	165.231
	1264.22	591.523
	1191.7	145.405
	1166.14	276.276
	1024.08	35.818
	1298.56	139.516
	1107.26	89.9
